# Supplementary material for: Total Phenolic Content, Biomass Composition, and Antioxidant Activity of Selected Marine Microalgal Species with Potential as Aquaculture Feed
Source: Antioxidants (Basel). 2022 Jul 4;11(7):1320. doi: 10.3390/antiox11071320 (PMC9311600; doi:10.3390/antiox11071320)
Supplement: Supplementary file 1 [file antioxidants-11-01320-s001.zip]

Archive with 3 entries (3 files):
- Supplementary Figures.pdf
- Supplementary PCA figure.fig
- Supplementary_Material _Anova_and_literature Data.xlsx
