# Supplementary material for: Total Phenolic Content, Biomass Composition, and Antioxidant Activity of Selected Marine Microalgal Species with Potential as Aquaculture Feed
Source: Antioxidants (Basel). 2022 Jul 4;11(7):1320. doi: 10.3390/antiox11071320 (PMC9311600; doi:10.3390/antiox11071320)
Supplement: Supplementary file 1 [file antioxidants-11-01320-s001.zip › Supplementary_Material _Anova_and_literature Data.xlsx]

## Sheet: PCA & ANOVA_Data
Species	Phase	μgP/l consumed	mgN/l consumed	pH	OD750/D	TSS g/l DW	μmax (d-1)	Ash %	Carbohydrates %	Protein %	Chl A %	Chl B %	Chl %	Car%	Lipids %	Other %	MUFA %	PUFA %	SFA %	EPA (mg g-1 DW)	DHA (mg g-1 DW)	TPC (mg GAE/g DW) Η2Ο	FRAP TEA μg/mg DW H2O	DPPH TEA μg/mg DW H2O	IC μg EDTA E/mg DW H2O	TPC (mg GAE/g DW) MeOH	FRAP TEA μg/mg DW MeOH	DPPH TEA μg/mg DW MeOH	IC μg EDTA E/mg DW MeOH
C. minutissima	Early Stationary																					3.30271	0.435837	1.24522	9.58702	9.72809	19.053	3.97596	19.7014
C. minutissima	Early Stationary																					2.69453	0.509331	0.893035	9.35653	8.35856	17.4256	3.51268	19.5281
C. minutissima	Late Stationary	4605.91	47.9455	8.6	7.02667	1.225	0.321417	9.83607	21.4301	32.0135	2.63873	0.966228	3.60496	0.987829	10.9583	21.1693	3.01806	60.0047	27.7571	0	0	3.05678	0.869475	0.810076	8.95267	6.74808	11.5159	2.5501	17.6033
C. minutissima	Late Stationary	4606	48.1459	8.7	6.668	1.475	0.244379	6.75676	14.5747	30.152	2.95464	1.058	4.01264	1.1567	11.2652	32.082	4.70274	58.8687	27.0843	0	0	2.57168	0.810953	0.846391	8.72186	5.71704	10.8062	2.44137	17.2398
D. salina	Early Stationary																					5.51026	0.272027	1.05702	9.86888	1.054	2.15011	0.0216015	18.004
D. salina	Early Stationary																					7.36259	0.218525	1.59264	9.19356	3.45253	5.53232	0.307266	19.0078
D. salina	Late Stationary	4605.65	43.4909	8.8	1.8144	0.678041	0.326197	10.0917	17.8337	41.7625	0.640285	0.248948	0.889233	0.161077	12.469	16.7927	11.8632	37.6356	50.5012	0	0	10.2687	0.268186	0.629152	9.96012	0.9369	1.12095	0.293289	17.6325
D. salina	Late Stationary	4605.67	46.325	8.3	2.5192	0.958904	0.269076	10.0719	22.8011	31.6703	1.12538	0.336102	1.46148	0.326115	5.99444	27.6746	10.9727	50.9049	38.1225	0	0	7.28308	0.413442	0.773792	9.23388	1.67073	2.96012	0	18.626
N. oculata	Early Stationary	4605.97	44.8782	9.47	3.9472	0.67	0.500092	2.7027	16.7562	38.1532	1.75271	0	1.75271	0.514828	29.3843	10.736	31.9278	22.6724	45.3998	43.7208	0	4.70383	0.177254	0.57017	9.40318	3.4273	5.99817	0.874959	18.9389
N. oculata	Early Stationary	4606	48.7959	10.08	3.708	0.969231	1.3775	1.49	13.09	41.6	1.97188	0	1.97188	0.772052	23.39	17.6861	31.4264	16.0924	52.4811	23.769	0	2.22273	0.412088	0	17.7548	3.22124	7.455	0.615706	11.8868
N. oculata	Late Stationary	4605.95	49.103	9.39	6.8968	1.2	0.496356	4.02299	32.1068	24.5971	0.402988	0	0.402988	0.220708	40.0054	0	36.228	12.9463	50.8256	28.2194	0	4.70947	0.286614	1.02369	9.6635	1.03866	1.47235	0.196915	17.579
N. oculata	Late Stationary	4606	49.7674	9.61	5.5192	1.3	1.41348	3.6	10.86	30.83	1.0137	0	1.0137	0.469588	33.4	19.8267	36.9371	13.9511	49.1119	28.1529	0	2.90566	0.131911	0	17.7156	1.55205	5.79022	0.286182	12.3227
T. lutea	Early Stationary	4605.96	49.4568	9.005	2.5386	0.87	0.859582	17.8295	7.31553	44.6318	2.06155	0.0219416	2.08349	0.938488	9.15278	18.0485	17.9108	42.6243	39.4649	0.995301	28.3901	3.85261	0.396205	1.19703	12.7007	2.68191	3.01819	0.566099	16.7132
T. lutea	Early Stationary	4605.92	48.6461	9.05	2.0576	0.9	0.907987	12.037	7.11195	41.9753	1.83366	0.027556	1.86122	0.907854	9.74868	26.3579	16.286	48.8023	34.9118	4.60632	34.2387	5.00022	0.696011	0.608944	15.9763	1.96311	2.16726	0.145671	15.4797
T. lutea	Late Stationary	4605.82	49.7851	8.23667	2.39853	0.846667	0.809088	15.9664	8.3703	34.6621	1.01332	0	1.01332	0.842186	7.84444	31.3012	12.2571	39.6064	48.1365	0	19.5192	4.22172	0.863744	0.452908	15.4779	1.68733	1.45661	0.356819	13.8487
T. lutea	Late Stationary	4605.78	49.7528	8.385	2.0816	0.81	0.761843	9.64912	11.7125	44.7156	0.887356	0	0.887356	0.701733	6.93906	25.3946	18.453	52.1124	29.4346	5.82193	23.6046	5.27951	0.985668	0.618443	16.4291	0.815702	1.4735	0.145106	12.7091
I. galbana	Early Stationary																					8.52754	0.437448	0.464566	16.8382	2.21516	3.05851	0.0874171	17.3812
I. galbana	Early Stationary																					7.74081	0.345952	0.38119	16.6421	1.85032	3.04159	0.414915	17.0795
I. galbana	Late Stationary	4605.73	49.027	8.34	2.3984	0.589474	0.314442	10.5	6.22375	27.0812	1.26138	0.112829	1.37421	0.283604	9.33386	55.7034	24.5405	25.5958	49.8637	3.93959	12.1759	5.93322	0.241448	0.784741	9.68945	1.7761	1.91399	1.00967	19.8856
I. galbana	Late Stationary	4605.65	48.9005	8.89	2.6368	0.78	0.268082	11.2	11.4	35.7244	0.764133	0.0459822	0.810115	0.246688	8.20655	32.4122	20.2156	33.2107	46.5737	0	17.6927	7.05072	0.787283	1.17328	8.17682	1.78644	1.24568	0.233888	18.1981

## Sheet: Pigment,TPC,DPPH,ABTS,ORAC,FRAP
Ref	Species	Solvent	Chl	Car	TPC		DPPH				ABTS				ORAC				FRAP
			%	%	mg GAE/g DW	sd	μmol TE/g DW	sd	mg TE/g DW	sd	μmol TE/g DW	sd	mg TE/g DW	sd	μmol TE/g DW	sd	mg TE/g DW	sd	μmol TE/g DW	sd	mg TE/g DW	sd
Hajimahmoodi et al.,2010	Anabaena cylindrica	H2O			5.26	0.45													30.79		7.70643
Hajimahmoodi et al.,2010	Anabaena cylindrica	EtOAc			0.84	0.004													3.28		0.820951
Hajimahmoodi et al.,2010	Anabaena cylindrica	Hexane			0.62	0.06													0.73		0.182712
Li et al., 2007	Anabaena flos-aquae	H2O			2.52	0.01					2.16	0.22	0.540626
Li et al., 2007	Anabaena flos-aquae	EtOAc			2.99	0.03					5.83	0.24	1.45919
Li et al., 2007	Anabaena flos-aquae	Hexane			5.48	0.08					9.27	0.27	2.32019
Cobos et al., 2020	Ankistrodesmus sp.	MeOH/H2O			27.7		0.45		0.11263
Cobos et al., 2020	Arthrospira sp. 1	MeOH/H2O			15.05		1.39		0.347903
Cobos et al., 2020	Arthrospira sp. 2	MeOH/H2O			2.5		7.25		1.8146
Goiris et al., 2012	Botryococcus braunii	EtOH/H2O			1.99						53.89		13.4881						21.82		5.46133
Martins et al., 2021	C. aquilonaris	MeOH/DCM	1.84	0.227	6.23	0.01	4.5		1.1263										43		10.7625
Martins et al., 2021	C. gloeothece	MeOH/DCM	0.725	0.116	3.18	0.01	5		1.25145										7.5		1.87717
this study	C. minutissima	H2O			3.05678				0.810076												0.869475
this study	C. minutissima	H2O			2.57168				0.846391												0.810953
this study	C. minutissima	H2O			3.30271				1.24522												0.435837
this study	C. minutissima	H2O			2.69453				0.893035												0.509331
this study	C. minutissima	MeOH	3.60496	0.987829	6.74808				2.5501												11.5159
this study	C. minutissima	MeOH	4.01264	1.1567	5.71704				2.44137												10.8062
this study	C. minutissima	MeOH			9.72809				3.97596												19.053
this study	C. minutissima	MeOH			8.35856				3.51268												17.4256
Martins et al., 2021	C. regularis	MeOH/DCM	1.754	0.136	5.67	0	10		2.5029										14		3.50406
Goiris et al., 2015	C. vulgaris	EtOH/H2O	1.38	0.38	3.3						18		4.50522
Goiris et al., 2015	C. vulgaris	EtOH/H2O	0.27	0.09	1.8						7.5		1.87717
Goiris et al., 2015	C. vulgaris	EtOH/H2O	0.05	0.04	1.3						2.5		0.625725
Goiris et al., 2012	Chaetoceros calcitrans	EtOH/H2O			1.84						24.23		6.06453						4.73		1.18387
Li et al., 2007	Chlamydomonas nivalis	H2O			2.4	0.02					1.92	0.07	0.480557
Li et al., 2007	Chlamydomonas nivalis	EtOAc			8.12	0.11					10.79	0.28	2.70063
Li et al., 2007	Chlamydomonas nivalis	Hexane			4.55	0.13					11.41	0.13	2.85581
Goiris et al., 2012	Chlorella #1	EtOH/H2O			2.2						51.02		12.7698						6.36		1.59184
Goiris et al., 2012	Chlorella #2	EtOH/H2O			1.47						59.56		14.9073						9.31		2.3302
Li et al., 2007	Chlorella protothecoides	H2O			2.67	0.06					0.01	0	0.0025029
Li et al., 2007	Chlorella protothecoides	EtOAc			2.01	0.01					5.73	0.22	1.43416
Li et al., 2007	Chlorella protothecoides	Hexane			14.35	0.07					3.49	0.13	0.873512
Li et al., 2007	Chlorella pyrenoidosa	H2O			1.87	0.03					3.05	0.13	0.763384
Li et al., 2007	Chlorella pyrenoidosa	H2O			1.17	0.06					3.91	0.09	0.978634
Li et al., 2007	Chlorella pyrenoidosa	H2O			1.16	0.01					7.49	0.2	1.87467
Li et al., 2007	Chlorella pyrenoidosa	EtOAc			4.59	0.14					5.8	0.11	1.45168
Li et al., 2007	Chlorella pyrenoidosa	EtOAc			2.04	0.01					3.92	0.17	0.981137
Li et al., 2007	Chlorella pyrenoidosa	EtOAc			2.18	0.01					6.08	0.21	1.52176
Li et al., 2007	Chlorella pyrenoidosa	Hexane			4	0.03					8.48	0.42	2.12246
Li et al., 2007	Chlorella pyrenoidosa	Hexane			11.9	0.4					2.14	0.06	0.535621
Li et al., 2007	Chlorella pyrenoidosa	Hexane			13.9	0.13					2.14	0.04	0.535621
Safafar et al., 2015	Chlorella sorokiniana	MeOH			5.86	0.06
Safafar et al., 2015	Chlorella sorokiniana	MeOH			5.76	0.12
Cobos et al., 2020	Chlorella sp. 1	MeOH/H2O			37.8		1.75		0.438007
Cobos et al., 2020	Chlorella sp. 2	MeOH/H2O			25.05		1.39		0.347903
Li et al., 2007	Chlorella vulgaris	H2O			1.22	0.05					3.59	0.34	0.898541
Li et al., 2007	Chlorella vulgaris	H2O			1.77	0.01					3.43	0.2	0.858495
Li et al., 2007	Chlorella vulgaris	H2O			0.97	0.01					1.75	0.14	0.438007
Li et al., 2007	Chlorella vulgaris	EtOAc			2.22	0.02					3.5	0.24	0.876015
Li et al., 2007	Chlorella vulgaris	EtOAc			3.69	0.03					6.54	0.26	1.6369
Li et al., 2007	Chlorella vulgaris	EtOAc			1.6	0.01					2.49	0.08	0.623222
Li et al., 2007	Chlorella vulgaris	Hexane			11.57	0.07					2.11	0.12	0.528112
Li et al., 2007	Chlorella vulgaris	Hexane			3.12	0.08					5.53	0.05	1.3841
Li et al., 2007	Chlorella vulgaris	Hexane			11.43	0.07					1.43	0.18	0.357915
Hajimahmoodi et al.,2010	Chlorella vulgaris	H2O			3.69	0.07													31.06		7.77401
Hajimahmoodi et al.,2010	Chlorella vulgaris	EtOAc			3.59	0.21													15.3		3.82944
Hajimahmoodi et al.,2010	Chlorella vulgaris	Hexane			0.49	0.01													2.9		0.725841
Goiris et al., 2012	Chlorella vulgaris	EtOH/H2O			1.47						19.96		4.99579						64.64		16.1787
Goiris et al., 2012	Chlorella vulgaris	EtOH/H2O			0.74						9.33		2.33521						24.33		6.08956
Goiris et al., 2012	Chlorella vulgaris	EtOH/H2O			1.3						11.56		2.89335						42.01		10.5147
Goiris et al., 2012	Chlorella vulgaris	EtOH/H2O			1.7						10.39		2.60051						38.73		9.69373
Goiris et al., 2012	Chlorella vulgaris	EtOH/H2O			1.59						11.65		2.91588						37.04		9.27074
Goiris et al., 2012	Chlorella vulgaris	EtOH/H2O			1.64						5.4		1.35157						30.58		7.65387
Li et al., 2007	Chlorella zofingiensis	H2O			1.09	0.01					1.19	0.01	0.297845
Li et al., 2007	Chlorella zofingiensis	EtOAc			3.31	0.01					2.31	0.02	0.57817
Li et al., 2007	Chlorella zofingiensis	Hexane			3.47	0.01					1.83	0.21	0.458031
Hajimahmoodi et al.,2010	Chroococcus dispersus	H2O			3.2	0.19													19.41		4.85813
Hajimahmoodi et al.,2010	Chroococcus dispersus	EtOAc			3.37	0.25													22.62		5.66156
Hajimahmoodi et al.,2010	Chroococcus dispersus	Hexane			2.53	0.04													11.75		2.94091
Li et al., 2007	Crypthecodinium cohnii	H2O			2.55	0.01					5.91	0.17	1.47921
Li et al., 2007	Crypthecodinium cohnii	H2O			0.95	0.03					1.8	0.05	0.450522
Li et al., 2007	Crypthecodinium cohnii	H2O			1.11	0.02					2.38	0.14	0.59569
Li et al., 2007	Crypthecodinium cohnii	H2O			1.4	0.08					5.41	0.19	1.35407
Li et al., 2007	Crypthecodinium cohnii	EtOAc			1.05	0.02					0.37	0.04	0.0926073
Li et al., 2007	Crypthecodinium cohnii	EtOAc			0.85	0.01					0.01	0	0.0025029
Li et al., 2007	Crypthecodinium cohnii	EtOAc			1.07	0.01					0.25	0.06	0.0625725
Li et al., 2007	Crypthecodinium cohnii	EtOAc			1.12	0.01					0.31	0.06	0.0775899
Li et al., 2007	Crypthecodinium cohnii	Hexane			2.7	0.05					0.01	0	0.0025029
Li et al., 2007	Crypthecodinium cohnii	Hexane			10.57	0.05					0.37	0.01	0.0926073
Li et al., 2007	Crypthecodinium cohnii	Hexane			12.68	0.17					0.41	0.03	0.102619
Li et al., 2007	Crypthecodinium cohnii	Hexane			9.07	0.15					0.36	0.05	0.0901044
this study	D. salina	H2O			10.2687				0.629152												0.268186
this study	D. salina	H2O			7.28308				0.773792												0.413442
this study	D. salina	H2O			5.51026				1.05702												0.272027
this study	D. salina	H2O			7.36259				1.59264												0.218525
this study	D. salina	MeOH	0.889233	0.161077	0.9369				0.293289												1.12095
this study	D. salina	MeOH	1.46148	0.326115	1.67073				0												2.96012
this study	D. salina	MeOH			1.054				0.0216015												2.15011
this study	D. salina	MeOH			3.45253				0.307266												5.53232
Safafar et al., 2015	Desmodesmus sp.	MeOH			7.78	0.08
Safafar et al., 2015	Dunaliella salina	MeOH			4.52	0.05
Hajimahmoodi et al.,2010	Fischerella ambigua	H2O			5.04	0.14													29.5		7.38355
Hajimahmoodi et al.,2010	Fischerella ambigua	EtOAc			2.13	0.13													6.64		1.66193
Hajimahmoodi et al.,2010	Fischerella ambigua	Hexane			0.76	0.01													1.59		0.397961
Hajimahmoodi et al.,2010	Fischerella muscicola	H2O			4.41	0.24													26.46		6.62267
Hajimahmoodi et al.,2010	Fischerella muscicola	EtOAc			1.28	0.11													9.12		2.28264
Hajimahmoodi et al.,2010	Fischerella muscicola	Hexane			0.44	0.02													5.66		1.41664
Goiris et al., 2012	Haematococcus pluvialis	EtOH/H2O			0.53						5.71		1.42916						17.35		4.34253
Goiris et al., 2012	Haematococcus pluvialis	EtOH/H2O			1.22						9.12		2.28264						41.33		10.3445
Cobos et al., 2020	Haematococcus sp. 1	MeOH/H2O			13		0.5		0.125145
Cobos et al., 2020	Haematococcus sp. 2	MeOH/H2O			17.6		1.4		0.350406
Mishra et al., 2019	I. galbana	MeOH	1.44167	0.566667	2.4
Mishra et al., 2019	I. galbana	MeOH	0.688235	0.405882	3.4
Mishra et al., 2019	I. galbana	MeOH	0.7	0.515789	3.8
this study	I. galbana	H2O			7.05072				1.17328												0.787283
this study	I. galbana	H2O			5.93322				0.784741												0.241448
this study	I. galbana	MeOH	0.810115	0.246688	1.78644				0.233888												1.24568
this study	I. galbana	MeOH	1.37421	0.283604	1.7761				1.00967												1.91399
Goiris et al., 2012	Isochrysis ISO-T	EtOH/H2O			2.66						34.93		8.74263						46.68		11.6835
Goiris et al., 2012	Isochrysis sp.	EtOH/H2O			4.56						22.49		5.62902						53.72		13.4456
Hajimahmoodi et al.,2010	Microchaete sp.	H2O			3.65	0.07													18.56		4.64538
Hajimahmoodi et al.,2010	Microchaete sp.	EtOAc			0.68	0.02													3.36		0.840974
Hajimahmoodi et al.,2010	Microchaete sp.	Hexane			0.22	0													0.56		0.140162
Goiris et al., 2012	Mixed culture	EtOH/H2O			1.64						20.9		5.23106						3.3		0.825957
Goiris et al., 2012	Mixed culture	EtOH/H2O			1.26						36.76		9.20066						5.31		1.32904
Goiris et al., 2012	Mixed culture	EtOH/H2O			3.85						34.49		8.6325						17.28		4.32501
Goiris et al., 2012	Mixed culture	EtOH/H2O			1.69						11.14		2.78823						7.92		1.9823
Goiris et al., 2012	Mixed culture	EtOH/H2O			1.05						20.75		5.19352						3.53		0.883524
this study	N. oculata	H2O			4.70947				1.02369												0.286614
this study	N. oculata	H2O			4.70383				0.57017												0.177254
this study	N. oculata	H2O			2.90566				0												0.131911
this study	N. oculata	H2O			2.22273				0												0.412088
this study	N. oculata	MeOH	0.402988	0.220708	1.03866				0.196915												1.47235
this study	N. oculata	MeOH	1.75271	0.514828	3.4273				0.874959												5.99817
this study	N. oculata	MeOH	1.0137	0.469588	1.55205				0.286182												5.79022
this study	N. oculata	MeOH	1.97188	0.772052	3.22124				0.615706												7.455
Safafar et al., 2015	Nannochloropsis limnetica	MeOH			5.78	0.12
Goiris et al., 2012	Nannochloropsis oculata	EtOH/H2O			2.03						20.16		5.04585						40.68		10.1818
Safafar et al., 2015	Nannochloropsis salina	MeOH			6.45	0.25
Goiris et al., 2012	Nannochloropsis sp.	EtOH/H2O			1.38						25.82		6.46249						40.8		10.2118
Goiris et al., 2012	Neochloris oleoabundans	EtOH/H2O			3.72						64.29		16.0911						40.72		10.1918
Li et al., 2007	Nitzschia laevis	H2O			3.88	0.01					6.12	0.25	1.53177
Li et al., 2007	Nitzschia laevis	EtOAc			2.37	0.04					5.3	0.2	1.32654
Li et al., 2007	Nitzschia laevis	Hexane			2.37	0.77					2.21	0.32	0.553141
Li et al., 2007	Nostoc ellipsosporum	H2O			2.65	0.04					3.1	0.35	0.775899
Li et al., 2007	Nostoc ellipsosporum	H2O			2.2	0.03					1.89	0.26	0.473048
Li et al., 2007	Nostoc ellipsosporum	H2O			10.68	0.3					9.23	0.86	2.31018
Li et al., 2007	Nostoc ellipsosporum	H2O			4.38	0.03					7.7	0.24	1.92723
Li et al., 2007	Nostoc ellipsosporum	EtOAc			3.12	0.01					6.52	0.54	1.63189
Li et al., 2007	Nostoc ellipsosporum	EtOAc			1.57	0.04					0.4	0.1	0.100116
Li et al., 2007	Nostoc ellipsosporum	EtOAc			9.8	0.05					8.03	0.89	2.00983
Li et al., 2007	Nostoc ellipsosporum	EtOAc			2.7	0.08					4.31	0.25	1.07875
Li et al., 2007	Nostoc ellipsosporum	Hexane			5.14	0.82					2.39	0.26	0.598193
Li et al., 2007	Nostoc ellipsosporum	Hexane			3.43	0.35					0.08	0	0.0200232
Li et al., 2007	Nostoc ellipsosporum	Hexane			39.87	1.92					3.84	0.09	0.961114
Li et al., 2007	Nostoc ellipsosporum	Hexane			2.68	0.08					1.8	0.24	0.450522
Hajimahmoodi et al.,2010	Nostoc ellipsosporum	H2O			3.43	0.06													13.9		3.47903
Hajimahmoodi et al.,2010	Nostoc ellipsosporum	EtOAc			4.47	0.02													16.78		4.19987
Hajimahmoodi et al.,2010	Nostoc ellipsosporum	Hexane			2.11	0.11													8.27		2.0699
Hajimahmoodi et al.,2010	Nostoc muscorum	H2O			1	0.01													7.27		1.81961
Hajimahmoodi et al.,2010	Nostoc muscorum	H2O			3.66	0.24													21.01		5.25859
Hajimahmoodi et al.,2010	Nostoc muscorum	EtOAc			1.82	0.003													8.8		2.20255
Hajimahmoodi et al.,2010	Nostoc muscorum	EtOAc			2.04	0.07													6.37		1.59435
Hajimahmoodi et al.,2010	Nostoc muscorum	Hexane			0.75	0.003													2.21		0.553141
Hajimahmoodi et al.,2010	Nostoc muscorum	Hexane			0.4	0.23													2.44		0.610708
Hajimahmoodi et al.,2010	Nostoc piscinale	H2O			4.43	0.03													18.66		4.67041
Hajimahmoodi et al.,2010	Nostoc piscinale	EtOAc			1.97	0.14													7.34		1.83713
Hajimahmoodi et al.,2010	Nostoc piscinale	Hexane			0.29	0.02													1.14		0.285331
Hajimahmoodi et al.,2010	Nostoc sp.	H2O			4.28	0.002													18.72		4.68543
Hajimahmoodi et al.,2010	Nostoc sp.	EtOAc			3.3	0.04													15.06		3.76937
Hajimahmoodi et al.,2010	Nostoc sp.	Hexane			0.32	0.03													4.99		1.24895
Goiris et al., 2015	P. tricornutum	EtOH/H2O	0.48	0.78	4.1						25		6.25725
Goiris et al., 2015	P. tricornutum	EtOH/H2O	0.24	0.27	2						6.5		1.62688
Goiris et al., 2015	P. tricornutum	EtOH/H2O	0.06	0.1	1.3						2		0.50058
Khawli et al., 2021	P. tricornutum	H2O	0.02744	0.00191	7.31						9.88335		2.4737
Khawli et al., 2021	P. tricornutum	H2O	0.03795	0.00493	7.6155						10.5212		2.63334
Khawli et al., 2021	P. tricornutum	H2O	0.02253	0.00276	6.5963						11.4017		2.85372
Khawli et al., 2021	P. tricornutum	H2O	0.02157	0.00191	4.7473						10.4403		2.6131
Khawli et al., 2021	P. tricornutum	H2O	0.03556	0	6.5469						10.4786		2.62268
Khawli et al., 2021	P. tricornutum	H2O	0.02675	0.00167	6.8954						10.1009		2.52814
Khawli et al., 2021	P. tricornutum	H2O	0.02247	0.00195	6.8089						10.356		2.592
Khawli et al., 2021	P. tricornutum	H2O	0.0209	0.00211	7.0785						10.7365		2.68725
Khawli et al., 2021	P. tricornutum	H2O	0.03345	0.00322	6.7236						10.5084		2.63015
Khawli et al., 2021	P. tricornutum	H2O	0.02122	0.00216	4.6125						10.8971		2.72742
Khawli et al., 2021	P. tricornutum	H2O	0.02834	0.00059	3.1676						8.4573		2.11678
Khawli et al., 2021	P. tricornutum	H2O	0.022947	0.00155	7.3682						10.055		2.51665
Khawli et al., 2021	P. tricornutum	H2O	0.03507	0.00264	5.99						10.8224		2.70873
Khawli et al., 2021	P. tricornutum	H2O	0.02835	0.00049	5.9896						10.7776		2.69754
Khawli et al., 2021	P. tricornutum	H2O	0.01799	0.00138	5.144						9.57045		2.39539
Khawli et al., 2021	P. tricornutum	H2O	0.02416	0.00148	7.1968						9.01095		2.25535
Khawli et al., 2021	P. tricornutum	H2O	0.02744	0.00191	7.31										21.2521		5.3192
Khawli et al., 2021	P. tricornutum	H2O	0.03795	0.00493	7.6155										27.6315		6.91589
Khawli et al., 2021	P. tricornutum	H2O	0.02253	0.00276	6.5963										25.227		6.31407
Khawli et al., 2021	P. tricornutum	H2O	0.02157	0.00191	4.7473										26.4972		6.63198
Khawli et al., 2021	P. tricornutum	H2O	0.03556	0	6.5469										25.3953		6.35619
Khawli et al., 2021	P. tricornutum	H2O	0.02675	0.00167	6.8954										29.5938		7.40703
Khawli et al., 2021	P. tricornutum	H2O	0.02247	0.00195	6.8089										27.9466		6.99477
Khawli et al., 2021	P. tricornutum	H2O	0.0209	0.00211	7.0785										30.7342		7.69248
Khawli et al., 2021	P. tricornutum	H2O	0.03345	0.00322	6.7236										28.8742		7.22694
Khawli et al., 2021	P. tricornutum	H2O	0.02122	0.00216	4.6125										29.6095		7.41097
Khawli et al., 2021	P. tricornutum	H2O	0.02834	0.00059	3.1676										23.1237		5.78763
Khawli et al., 2021	P. tricornutum	H2O	0.022947	0.00155	7.3682										28.6524		7.17141
Khawli et al., 2021	P. tricornutum	H2O	0.03507	0.00264	5.99										35.1001		8.78522
Khawli et al., 2021	P. tricornutum	H2O	0.02835	0.00049	5.9896										28.3821		7.10376
Khawli et al., 2021	P. tricornutum	H2O	0.01799	0.00138	5.144										27.189		6.80513
Khawli et al., 2021	P. tricornutum	H2O	0.02416	0.00148	7.1968										27.0867		6.77953
Goiris et al., 2012	Parachlorella kessleri	EtOH/H2O			1.37						27.35		6.84543						39.35		9.84891
Safafar et al., 2015	Phaeodactylum tricornutom	MeOH			3.16	0.04
Goiris et al., 2012	Phaeodactylum tricornutum	EtOH/H2O			3.75						48.89		12.2367						89.69		22.4485
Goiris et al., 2012	Phaeodactylum tricornutum	EtOH/H2O			3.19						11.87		2.97094						34.89		8.73262
Goiris et al., 2012	Phaeodactylum tricornutum	EtOH/H2O			3.54						4.55		1.13882						37.18		9.30578
Goiris et al., 2012	Phaeodactylum tricornutum	EtOH/H2O			3.48						11.06		2.76821						58.83		14.7246
Goiris et al., 2012	Porphyridium cruentum	EtOH/H2O			1.22						5.14		1.28649						10.88		2.72316
Goiris et al., 2012	Scenedesmus obliquus	EtOH/H2O			1.94						5.87		1.4692						19.67		4.9232
Bulut et al., 2019	Scenedesmus sp.	EtOAc/H2O		0.061	5.4	0.28	3.71	0.11	0.928576										47.01	3.14	11.7661
Bulut et al., 2019	Scenedesmus sp.	EtOAc		0.08	3.73	0.65	1.8	0.25	0.450522										14.49	1.14	3.6267
Bulut et al., 2019	Scenedesmus sp.	Hexane		0.015	1.13	0.11	0.6	0.08	0.150174										2.85	0.76	0.713326
Bulut et al., 2019	Scenedesmus sp.	H2O		ND	1.97	0.03	0.61	0.03	0.152677										4.3	0.18	1.07625
Cobos et al., 2020	Scenedesmus sp. 1	MeOH/H2O			30.05		0.35		0.0876015
Cobos et al., 2020	Scenedesmus sp. 2	MeOH/H2O			42.4		0.3		0.075087
Li et al., 2007	Schizochytrium mangrovei	H2O			1.37	0.01					1.33	0.12	0.332886
Li et al., 2007	Schizochytrium mangrovei	EtOAc			0.01	0					0.01	0	0.0025029
Li et al., 2007	Schizochytrium mangrovei	Hexane			2.22	0.03					0.01	0	0.0025029
Li et al., 2007	Schizochytrium sp.	H2O			1.37	0.03					4.57	0.11	1.14383
Li et al., 2007	Schizochytrium sp.	EtOAc			0.96	0.01					0.16	0.18	0.0400464
Li et al., 2007	Schizochytrium sp.	Hexane			13.61	0.01					0.12	0.03	0.0300348
Goiris et al., 2012	Schizochytrium sp.	EtOH/H2O			1.94						n.d.		n.d.						28.03		7.01563
El-Baky et al., 2009	Spirulina maxima	EtOH			4.51	0.23			6.07778
El-Baky et al., 2009	Spirulina maxima	EtOH			5.68	0.33			6.92327
El-Baky et al., 2009	Spirulina maxima	EtOH			7.36	0.36			7.37617
El-Baky et al., 2009	Spirulina maxima	EtOH			5.19	0.35			6.46048
El-Baky et al., 2009	Spirulina maxima	EtOH			8.64	0.27			7.15671
El-Baky et al., 2009	Spirulina maxima	EtOH			10.95	0.47			7.92716
El-Baky et al., 2009	Spirulina maxima	EtOH			6.54	0.54			7.08876
El-Baky et al., 2009	Spirulina maxima	EtOH			12.94	0.93			8.6114
Li et al., 2007	Synechococcus sp.	H2O			2.8	0.03					6.39	0.3	1.59935
Li et al., 2007	Synechococcus sp.	EtOAc			5.64	0.07					16	0.61	4.00464
Li et al., 2007	Synechococcus sp.	Hexane			2.12	0.01					7.17	0.32	1.79458
this study	T. lutea	H2O			3.85261				1.19703												0.396205
this study	T. lutea	H2O			5.00022				0.608944												0.696011
this study	T. lutea	H2O			4.22172				0.452908												0.863744
this study	T. lutea	H2O			5.27951				0.618443												0.985668
this study	T. lutea	MeOH	2.08349	0.938488	2.68191				0.566099												3.01819
this study	T. lutea	MeOH	1.86122	0.907854	1.96311				0.145671												2.16726
this study	T. lutea	MeOH	1.01332	0.842186	1.68733				0.356819												1.45661
this study	T. lutea	MeOH	0.887356	0.701733	0.815702				0.145106												1.4735
Goiris et al., 2015	T. sueica	EtOH/H2O	1.32	0.25	3.1						15		3.75435
Goiris et al., 2015	T. sueica	EtOH/H2O	0.69	0.13	3						12		3.00348
Goiris et al., 2015	T. sueica	EtOH/H2O	0.19	0.05	1.5						5		1.25145
Goiris et al., 2012	Tetraselmis sp.	EtOH/H2O			3.73						69.39		17.3676						46.57		11.656
Cobos et al., 2020	Tetraselmis sp.	MeOH/H2O			19		0.75		0.187718
Goiris et al., 2012	Tetraselmis suecica	EtOH/H2O			1.7						56.45		14.1289						11.34		2.83829
Li et al., 2007	Thraustochytrium sp.	H2O			1.48	0.01					2	0.1	0.50058
Li et al., 2007	Thraustochytrium sp.	EtOAc			1.22	0.02					0.26	0.03	0.0650754
Li et al., 2007	Thraustochytrium sp.	Hexane			4	0.04					0.01	0	0.0025029
Hajimahmoodi et al.,2010	Tolypothrix tenuis	H2O			2.98	0.06													8.46		2.11745
Hajimahmoodi et al.,2010	Tolypothrix tenuis	EtOAc			0.98	0.03													3.11		0.778402
Hajimahmoodi et al.,2010	Tolypothrix tenuis	Hexane			0.23	0.02													2.04		0.510592
Archer et al., 2020

## Sheet: ANOVA_data
Species	Phase	Solvent	ID	TPC	FRAP	DPPH	IC
C. minutissima	Early Stationary	H2O	C. minutissima-Early Stationary-H2O	3.30271	0.435837	1.24522	9.58702
C. minutissima	Early Stationary	H2O	C. minutissima-Early Stationary-H2O	2.69453	0.509331	0.893035	9.35653
C. minutissima	Late Stationary	H2O	C. minutissima-Late Stationary-H2O	3.05678	0.869475	0.810076	8.95267
C. minutissima	Late Stationary	H2O	C. minutissima-Late Stationary-H2O	2.57168	0.810953	0.846391	8.72186
D. salina	Early Stationary	H2O	D. salina-Early Stationary-H2O	5.51026	0.272027	1.05702	9.86888
D. salina	Early Stationary	H2O	D. salina-Early Stationary-H2O	7.36259	0.218525	1.59264	9.19356
D. salina	Late Stationary	H2O	D. salina-Late Stationary-H2O	10.2687	0.268186	0.629152	9.96012
D. salina	Late Stationary	H2O	D. salina-Late Stationary-H2O	7.28308	0.413442	0.773792	9.23388
N. oculata	Early Stationary	H2O	N. oculata-Early Stationary-H2O	4.70383	0.177254	0.57017	9.40318
N. oculata	Early Stationary	H2O	N. oculata-Early Stationary-H2O	2.22273	0.412088	0	17.7548
N. oculata	Late Stationary	H2O	N. oculata-Late Stationary-H2O	4.70947	0.286614	1.02369	9.6635
N. oculata	Late Stationary	H2O	N. oculata-Late Stationary-H2O	2.90566	0.131911	0	17.7156
T. lutea	Early Stationary	H2O	T. lutea-Early Stationary-H2O	3.85261	0.396205	1.19703	12.7007
T. lutea	Early Stationary	H2O	T. lutea-Early Stationary-H2O	5.00022	0.696011	0.608944	15.9763
T. lutea	Late Stationary	H2O	T. lutea-Late Stationary-H2O	4.22172	0.863744	0.452908	15.4779
T. lutea	Late Stationary	H2O	T. lutea-Late Stationary-H2O	5.27951	0.985668	0.618443	16.4291
I. galbana	Early Stationary	H2O	I. galbana-Early Stationary-H2O	8.52754	0.437448	0.464566	16.8382
I. galbana	Early Stationary	H2O	I. galbana-Early Stationary-H2O	7.74081	0.345952	0.38119	16.6421
I. galbana	Late Stationary	H2O	I. galbana-Late Stationary-H2O	5.93322	0.241448	0.784741	9.68945
I. galbana	Late Stationary	H2O	I. galbana-Late Stationary-H2O	7.05072	0.787283	1.17328	8.17682
C. minutissima	Early Stationary	MeOH	C. minutissima-Early Stationary-MeOH	9.72809	19.053	3.97596	19.7014
C. minutissima	Early Stationary	MeOH	C. minutissima-Early Stationary-MeOH	8.35856	17.4256	3.51268	19.5281
C. minutissima	Late Stationary	MeOH	C. minutissima-Late Stationary-MeOH	6.74808	11.5159	2.5501	17.6033
C. minutissima	Late Stationary	MeOH	C. minutissima-Late Stationary-MeOH	5.71704	10.8062	2.44137	17.2398
D. salina	Early Stationary	MeOH	D. salina-Early Stationary-MeOH	1.054	2.15011	0.0216015	18.004
D. salina	Early Stationary	MeOH	D. salina-Early Stationary-MeOH	3.45253	5.53232	0.307266	19.0078
D. salina	Late Stationary	MeOH	D. salina-Late Stationary-MeOH	0.9369	1.12095	0.293289	17.6325
D. salina	Late Stationary	MeOH	D. salina-Late Stationary-MeOH	1.67073	2.96012	0	18.626
N. oculata	Early Stationary	MeOH	N. oculata-Early Stationary-MeOH	3.4273	5.99817	0.874959	18.9389
N. oculata	Early Stationary	MeOH	N. oculata-Early Stationary-MeOH	3.22124	7.455	0.615706	11.8868
N. oculata	Late Stationary	MeOH	N. oculata-Late Stationary-MeOH	1.03866	1.47235	0.196915	17.579
N. oculata	Late Stationary	MeOH	N. oculata-Late Stationary-MeOH	1.55205	5.79022	0.286182	12.3227
T. lutea	Early Stationary	MeOH	T. lutea-Early Stationary-MeOH	2.68191	3.01819	0.566099	16.7132
T. lutea	Early Stationary	MeOH	T. lutea-Early Stationary-MeOH	1.96311	2.16726	0.145671	15.4797
T. lutea	Late Stationary	MeOH	T. lutea-Late Stationary-MeOH	1.68733	1.45661	0.356819	13.8487
T. lutea	Late Stationary	MeOH	T. lutea-Late Stationary-MeOH	0.815702	1.4735	0.145106	12.7091
I. galbana	Early Stationary	MeOH	I. galbana-Early Stationary-MeOH	2.21516	3.05851	0.0874171	17.3812
I. galbana	Early Stationary	MeOH	I. galbana-Early Stationary-MeOH	1.85032	3.04159	0.414915	17.0795
I. galbana	Late Stationary	MeOH	I. galbana-Late Stationary-MeOH	1.7761	1.91399	1.00967	19.8856
I. galbana	Late Stationary	MeOH	I. galbana-Late Stationary-MeOH	1.78644	1.24568	0.233888	18.1981
